# Supplementary material for: Dynamic BH3 profiling identifies active BH3 mimetic combinations in non-small cell lung cancer
Source: Cell Death Dis. 2021 Jul 27;12(8):741. doi: 10.1038/s41419-021-04029-4 (PMC8316436; doi:10.1038/s41419-021-04029-4)
Supplement: Supplementary file 11 — Table S1: CROCS drug list, mechanism of action and clinical status [file 41419_2021_4029_MOESM11_ESM.xlsx]

## Sheet: Table S1
Drug name	Drug target	Drug class	Trials/clinic
Navitoclax (ABT-263)	BCL-2/BCL-xL/BCL-w	BH3 mimetic	Phase 3
AZD5991	MCL-1	BH3 mimetic	Phase 1
Etoposide	Topoisomerase 2 inhibitor	Chemotherapy	Clinic
Docetaxel (Taxotere)	Blocks mitotic spindle depolymerisation	Chemotherapy	Clinic
Paclitaxel (Taxol)	Blocks mitotic spindle depolymerisation	Chemotherapy	Clinic
Osimertinib	EGFR T790M L858R	Tyrosine kinase inhibitor	Clinic
Venetoclax (ABT199)	BCL-2	BH3 mimetic	Clinic
AZD8055	mTOR inhibitor (mTORC1/2)	Small molecule inhibitor	Phase 1
GDC-0941 (Pictilisib)	Pan PI3K inhibitor	Small molecule inhibitor	Phase 2
Crizotinib	ALK	Tyrosine kinase inhibitor	Clinic
Dactolisib (BEZ235)	Dual PI3K/mTOR inhibitor	Small molecule inhibitor	Phase 2
Erlotinib	EGFR	Tyrosine kinase inhibitor	Clinic
Gefitinib	EGFR	Tyrosine kinase inhibitor	Clinic
Everolimus	mTOR inhibitor (mTORC1)	Small molecule inhibitor	Clinic
Ibrutinib (PCI-32765)	Tec kinase inhibitor	Small molecule inhibitor	Clinic
Lapatinib	Dual Her2/EGFR inhibitor	Tyrosine kinase inhibitor	Clinic
MK2206	Pan AKT inhibitor	Small molecule inhibitor	Phase 2
Palbociclib	CDK4/CDK6 inhibitor	Small molecule inhibitor	Phase 3
Regorafenib	VEGFR2-TIE2 inhibitor	Tyrosine kinase inhibitor	Clinic
Seliciclib (Roscovitine)	Cdc2, CDK2, CDK5 inhibitor	Small molecule inhibitor	Phase 2
Sorafenib	Raf-1, B-Raf, VEGFR-2	Tyrosine kinase inhibitor	Clinic
Sunitinib	VEGFR2, PDGFRβ, c-Kit	Tyrosine kinase inhibitor	Clinic
Trametinib	MEK1/2 inhibitor	Small molecule	Clinic
LY2784544	JAK1/2/3	Small molecule inhibitor	Phase 2
Pemetrexed	inhibits DNA and RNA synthesis	Chemotherapy	Clinic
AZD2014	mTOR inhibitor (mTORC1/2)	Small molecule inhibitor	Phase 2
