# Supplementary material for: Dynamic BH3 profiling identifies active BH3 mimetic combinations in non-small cell lung cancer
Source: Cell Death Dis. 2021 Jul 27;12(8):741. doi: 10.1038/s41419-021-04029-4 (PMC8316436; doi:10.1038/s41419-021-04029-4)
Supplement: Supplementary file 12 — Table S2: NSCLC patient sample disease subtype, tumor weight and tumor cellularity [file 41419_2021_4029_MOESM12_ESM.xlsx]

## Sheet: Table S2
NSCLC PS:	NSCLC subtype	Size of tumor (mg)	Number of cells isolated (x10^6)	Cellularity (cells/mg)
A	ADC	585	1.74	2974
B	ADC	223	1.14	5112
C	ADC	487	0.41	842
D	ADC	1216	4.82	3964
E	ADC	321	0.48	1495
F	SCC	1546	29.05	18790
G	ADC	1223	20.35	16639
H	ADC	330	0.13	394
I	ADC	1120	37.5	33482
