# Supplementary material for: Dynamic BH3 profiling identifies active BH3 mimetic combinations in non-small cell lung cancer
Source: Cell Death Dis. 2021 Jul 27;12(8):741. doi: 10.1038/s41419-021-04029-4 (PMC8316436; doi:10.1038/s41419-021-04029-4)
Supplement: Supplementary file 13 — Table S3: NSCLC patient sample characterization [file 41419_2021_4029_MOESM13_ESM.xlsx]

## Sheet: Table S3
NSCLC PS:	# of drugs in CROCS	DMSO-control well standard deviation	Optimum BIM (µM)
			(*No BIM titration 0.01 µM used)
A	13	2.2	0.02
B	5	4.3	0.1
C	5	2.1	0.019
D	24	5.3	0.0373
E	6	8.6	0.01
F	26	7	0.01*
G	26	4	0.017
H	4	3	0.01*
I	26	3	0.17
