# Supplementary material for: Dynamic BH3 profiling identifies active BH3 mimetic combinations in non-small cell lung cancer
Source: Cell Death Dis. 2021 Jul 27;12(8):741. doi: 10.1038/s41419-021-04029-4 (PMC8316436; doi:10.1038/s41419-021-04029-4)
Supplement: Supplementary file 14 — Table S4: NSCLC patient samples clinical data [file 41419_2021_4029_MOESM14_ESM.xlsx]

## Sheet: NSCLC
Patient sample ID	Clinical stage at time of surgery	Pre-surgery treatment	Post-surgery treatment	Clinical response
PS#A	pT2aN2 (stage IIIa)	none	2 cycles of cisplatin/pemetrexed with concurrent chest radiation. 2 cycles pemetrexed monotherapy. Then daily osmertinib	Restaging shows evidence of improvement.
PS#B	pT1bN0	none	none	unknown
PS#C	pT1aNX	none	none	unknown
PS#D	pT2aN0	none	osmirtinib	evidence of response
PS#E	pT1cN0	none	none	unknown
PS#F	pT3 N0	none	2 cycles of adjuvant cisplatin/gemcitabine	unknown
PS#G	underwent surgery 1 year prior for T2bN0. This sample is consistent with M1 disease	none	unknown	unknown
PS#H	pT1b NX	none	none	unknown
PS#I	stage IIB (pT2b N1 M0).	none	none	unknown
