# Supplementary material for: Dynamic BH3 profiling identifies active BH3 mimetic combinations in non-small cell lung cancer
Source: Cell Death Dis. 2021 Jul 27;12(8):741. doi: 10.1038/s41419-021-04029-4 (PMC8316436; doi:10.1038/s41419-021-04029-4)
Supplement: Supplementary file 15 — Data file S1: EC50 data for Figure 1 [file 41419_2021_4029_MOESM15_ESM.xlsx]

## Sheet: Raw EC50 data Fig. 1C
A549	EC50	DMSO			0.1 Navitoclax			1 Navitoclax			0.1 Ibrutinib			1 Ibrutinib			0.1 AZD6244						0.1 TAE684			0.1 GDC-0941			0.1 A133						0.1 AZD5991			1 AZD5991			0.1 Venetoclax			1 Venetoclax
	BIM BH3 peptide µM	4.73	4.694	5.008	0.4698	0.4322	0.5791	0.2503	0.2533	0.2577	1.706	1.568	1.548	1.241	1.377	1.379	1.769	1.809	1.82				2.36	2.423	2.887	1.094	1.226	1.238	0.4635	0.4705	0.4135				5.735	5.524	4.903	5.093	4.463	4.484	7.478	7.607	6.075	7.116	7.582	7.344
	Etoposide µM	2.8443	3.52669	4.3929	0.2636	0.00937	0.08381	0.1329	0.003888	0.00618	0.2549	0.1719	0.1721	0.1817	0.1486	0.1382	0.1862	0.2724	0.2262				0.3767	0.3802	0.3689	0.2055	0.153	0.0318	0.1279	0.1166	0.106				10.465	6.823	8.981	8.484	6.446	5.942	10.038	9.102	8.761	6.766	8.131	10.195
	Docetaxel nM	2.06	1.924	1.812	1.542	1.508	1.571	0.9607	0.06949	0.8612	0.8096	1.976	1.057	0.7569	1.092	0.5287	1.359	0.9122	1.065				1.583	2.475	1.834	1.336	1.117	1.035	1.725	1.846	1.919				2.327	2.28	2.595	2.953	3.057	3.637	2.911	1.872	3.274	2.551	2.736	2.835
H522	EC50	DMSO			0.1 Navitoclax			1 Navitoclax									0.1 AZD6244			1 AZD6244						0.1 GDC-0941			0.1 A133			1 A133			0.1 AZD5991						0.1 Venetoclax			1 Venetoclax
	BIM BH3 peptide µM	0.58455	1.01775	0.771125	0.18718	0.211875	0.169859	0.179105	0.17329	0.14261							0.5488	0.4358	0.6183	0.3742	0.264	0.252				0.371	0.4844	0.3914	0.5356	0.4765	0.3797	0.3546	0.5773	0.2351	0.1733	0.06494	0.2897				0.9393	0.6195	0.8998	0.4611	0.4814	0.5738
	Etoposide µM	6.201	7.236	5.747	2.218	3.393	2.805	2.061	0.8524	1.769							7.312	5.263	7.065	6.047	5.49	7.398				3.627	3.473	3.48	5.683	5.652	5.641	3.943	4.231	3.882	3.464	2.94	3.328				5.616	5.185	5.335	5.262	5.03	5.138
	Docetaxel nM	1.4715	1.591	1.697	0.885475	0.9425	1.04825	0.53235	0.7379	0.78985							1.066	1.054	0.9637	0.8687	1.019	1.104				1.082	0.9225	0.9659	0.9263	0.8716	1.035	0.4847	0.2724	0.5027	0.7002	0.792	0.7797				1.489	1.393	1.612	1.556	1.16	1.498
H1975	EC50	DMSO			0.1 Navitoclax			1 Navitoclax			0.1 Ibrutinib						0.1 AZD-6244			1 AZD-6244			0.1 TAE-684			0.1 GDC-0941			0.1 A133			1 A133			0.1 AZD5991			1 AZD5991			0.1 Venetoclax			1 Venetoclax
	BIM BH3 peptide µM	0.7391	1.1038	0.8761	0.08715	0.098105	0.172115	0.07831	0.094565	0.07796	0.1065	0.09692	0.09394				0.1147	0.108	0.1113	0.07604	0.07116	0.07113	0.1622	0.1615	0.1857	0.1542	0.1604	0.1639	0.07498	0.08654	0.08687	0.08708	0.07972	0.07639	1.078	1.089	1.104	0.3043	0.09736	0.5726	1.122	1.418	1.88	2.445	2.477	2.546
	Etoposide µm	1.13685	1.1433	1.21765	0.4454	0.5792	0.5727	0.133305	0.109015	0.176795	0.935	0.497	0.7727				1.046	0.9343	1.04	0.2982	1.193	0.9578	1.699	1.481	1.32	1.285	1.228	1.303	0.2356	0.3527	0.3668	0.07744	0.1918	0.2017	0.9493	1.123	1.444	0.1684	0.2212	0.3895	1.232	1.797	1.192	2.123	1.82	2.236
	Docetaxel nM	1.9635	1.87025	1.888	1.599	1.6635	1.5535	1.3325	1.244	1.1185	1.335	1.279	0.9387				1.099	1.449	1.419	1.24	1.047	1.158	1.536	1.754	1.405	1.199	1.895	1.624	1.026	1.431	1.66	1.581	1.491	1.287	2.16	1.664	1.688	1.603	1.815	2.022	2.162	1.882	2.231	2.767	2.867	2.186
H3255	EC50	DMSO			0.1 Navitoclax												0.1 AZD-6244			1 AZD-6244			0.1 TAE684			0.1 GDC-0941									0.1 AZD5991			1 AZD5991			0.1 Venetoclax			1 Venetoclax			0.001 Geldanamycin
	BIM BH3 peptide µM	1.04315	0.8704	0.69115	0.087575	0.101055	0.040045										0.6466	0.77705	0.83275	0.324	0.6966	0.711	0.61285	0.43535	0.7668	0.8898	1.37315	0.7071							0.6026	0.51555	0.57125	0.46472	0.55198	0.36105	1.277	1.712	1.528	1.728	1.089	1.263	1.252	2.91	1.377
	Etoposide µM	3.779	4.02	3.845	1.57	1.532	1.631										4.3035	3.8945	3.3095	3.5275	3.3065	4.085	3.96	3.6355	3.549	5.0835	4.58	4.854							2.81	3.2525	2.9815	2.312	2.356	2.3155	7.356	6.526	6.759	6.605	4.93	5.54	5.11	5.356	3.819
	Docetaxel nM	2.415	2.438	2.474	0.9777	0.906	0.9507										1.027	1.003	1.012	1.071	0.9388	1.001	1.361	0.89185	1.6345	1.8481	2.0685	1.5687							1.066	1.033	0.9638	0.9781	0.9427	0.9661	1.657	1.117	1.093	1.179	1.099	1.237	1.7605	2.271	1.792
PC9	EC50	DMSO			0.1 Navitoclax			1 Navitoclax			0.1 Ibrutinib						0.1 AZD6244			1 AZD6244			0.1 TAE684			0.1 GDC0941			0.1 A133			1 A133			0.1 AZD5991			1 AZD5991						1 uM Venetoclax			0.001 uM Geldanamycin
	BIM BH3 peptide µM	1.37	1.294	1.087	0.2546	0.2912	0.2695	0.0691	0.05559	0.01902	0.5726	0.5785	0.5684				0.97805	0.9828	0.9647	0.82225	0.7173	0.92345	0.3777	0.3401	0.4061	0.9776	0.9873	0.9841	0.2089	0.3108	0.2853	0.2456	0.2034	0.2613	0.41285	0.46525	0.47025	0.3065	0.1843	0.2164				2.383	2.553	1.686	0.7331	0.8465	0.80385
	Etoposide µM	4.325	4.175	4.432	3.109	3.273	3.105	1.636	1.412	1.543	3.224	2.967	2.631				3.405	5.933	4.467	3.187	3.738	3.092	3.888	3.643	3.721	2.788	3.822	3.748	2.781	2.172	1.759	2.406	2.16	1.798	2.774	2.883	2.949	2.018	1.658	1.922				4.41	4.319	4.635	2.731	2.718	3.497
	Docetaxel nM	4.48	3.251	2.07	1.701	1.834	1.757	1.256	1.297	1.053	2.222	3.232	2.543				2.801	1.857	2.333	1.85	1.976	1.782	2.494	2.377	3.011	2.177	2.419	2.52	1.353	1.01	1.226	1.142	0.9879	0.8629	1.926	1.84	1.897	1.318	1.405	1.378				4.017	4.16	4.933	2.142	2.367	1.957
[truncated: 3 more columns]

## Sheet: Normalized EC50 data Fig. 1B
A549	EC50	Mean DMSO	DMSO			0.1 Navitoclax			1 Navitoclax			0.1 Ibrutinib			1 Ibrutinib			0.1 AZD6244						0.1 TAE684			0.1 GDC-0941			0.1 A133						0.1 AZD5991			1 AZD5991									0.1 Venetoclax
	BIM BH3 peptide µM	4.81067	4.73	4.694	5.008	0.4698	0.4322	0.5791	0.2503	0.2533	0.2577	1.706	1.568	1.548	1.241	1.377	1.379	1.769	1.809	1.82				2.36	2.423	2.887	1.094	1.226	1.238	0.4635	0.4705	0.4135				5.735	5.524	4.903	5.093	4.463	4.484							7.478	7.607
	Etoposide µM	3.58796	2.8443	3.52669	4.3929	0.2636	0.00937	0.08381	0.1329	0.003888	0.00618	0.2549	0.1719	0.1721	0.1817	0.1486	0.1382	0.1862	0.2724	0.2262				0.3767	0.3802	0.3689	0.2055	0.153	0.0318	0.1279	0.1166	0.106				10.465	6.823	8.981	8.484	6.446	5.942							10.038	9.102
	Docetaxel nM	1.932	2.06	1.924	1.812	1.542	1.508	1.571	0.9607	0.06949	0.8612	0.8096	1.976	1.057	0.7569	1.092	0.5287	1.359	0.9122	1.065				1.583	2.475	1.834	1.336	1.117	1.035	1.725	1.846	1.919				2.327	2.28	2.595	2.953	3.057	3.637							2.911	1.872
A549	EC50		DMSO			0.1 Navitoclax			1 Navitoclax			0.1 Ibrutinib			1 Ibrutinib			0.1 AZD6244						0.1 TAE684			0.1 GDC-0941			0.1 A133						0.1 AZD5991			1 AZD5991									0.1 Venetoclax
	BIM BH3 peptide µM		0.983232	0.975748	1.04102	0.097658	0.089842	0.120378	0.0520302	0.0526538	0.0535685	0.354629	0.325942	0.321785	0.257968	0.286239	0.286655	0.367725	0.376039	0.378326				0.490576	0.503672	0.600125	0.227411	0.25485	0.257345	0.0963484	0.0978035	0.0859548				1.19214	1.14828	1.01919	1.05869	0.92773	0.932095							1.55446	1.58128
	Etoposide µM		0.792734	0.982921	1.22435	0.0734679	0.00261151	0.0233587	0.0370405	0.00108362	0.00172243	0.0710431	0.0479102	0.0479659	0.0506415	0.0414163	0.0385177	0.0518957	0.0759205	0.0630441				0.10499	0.105965	0.102816	0.0572748	0.0426426	0.00886297	0.035647	0.0324975	0.0295432				2.9167	1.90164	2.50309	2.36457	1.79656	1.65609							2.79769	2.53682
	Docetaxel nM		1.06625	0.995859	0.937888	0.798137	0.780538	0.813147	0.497257	0.0359679	0.445756	0.419048	1.02277	0.547101	0.39177	0.565217	0.273654	0.703416	0.472153	0.551242				0.819358	1.28106	0.949275	0.691511	0.578157	0.535714	0.892857	0.955487	0.993271				1.20445	1.18012	1.34317	1.52847	1.5823	1.88251							1.50673	0.968944
H522	EC50	Mean DMSO	DMSO			0.1 Navitoclax			1 Navitoclax									0.1 AZD6244			1 AZD6244						0.1 GDC-0941			0.1 A133			1 A133			0.1 AZD5991									0.01 Geldanamycin			0.1 Venetoclax
	BIM BH3 peptide µM	0.791142	0.58455	1.01775	0.771125	0.18718	0.211875	0.169859	0.179105	0.17329	0.14261							0.5488	0.4358	0.6183	0.3742	0.264	0.252				0.371	0.4844	0.3914	0.5356	0.4765	0.3797	0.3546	0.5773	0.2351	0.1733	0.06494	0.2897							0.1533	0.2503	0.2197	0.9393	0.6195
	Etoposide µM	6.39467	6.201	7.236	5.747	2.218	3.393	2.805	2.061	0.8524	1.769							7.312	5.263	7.065	6.047	5.49	7.398				3.627	3.473	3.48	5.683	5.652	5.641	3.943	4.231	3.882	3.464	2.94	3.328							2.364	2.364	2.364	5.616	5.185
	Docetaxel nM	1.5865	1.4715	1.591	1.697	0.885475	0.9425	1.04825	0.53235	0.7379	0.78985							1.066	1.054	0.9637	0.8687	1.019	1.104				1.082	0.9225	0.9659	0.9263	0.8716	1.035	0.4847	0.2724	0.5027	0.7002	0.792	0.7797							0.7503	0.8609	0.9343	1.489	1.393
H522	EC50		DMSO			0.1 Navitoclax			1 Navitoclax									0.1 AZD6244			1 AZD6244						0.1 GDC-0941			0.1 A133			1 A133			0.1 AZD5991									0.01 Geldanamycin			0.1 Venetoclax
	BIM BH3 peptide µM		0.738869	1.28643	0.974699	0.236595	0.267809	0.214702	0.226388	0.219038	0.180258							0.693681	0.55085	0.781529	0.472987	0.333695	0.318527				0.468943	0.61228	0.494728	0.676996	0.602294	0.479939	0.448213	0.729705	0.297165	0.219051	0.0820839	0.36618							0.193771	0.316378	0.2777	1.18727	0.783046
	Etoposide µM		0.969714	1.13157	0.898718	0.346852	0.530598	0.438647	0.3223	0.133299	0.276637							1.14345	0.82303	1.10483	0.945632	0.858528	1.1569				0.567191	0.543109	0.544204	0.888709	0.883862	0.882141	0.616608	0.661645	0.607068	0.541701	0.459758	0.520434							0.369683	0.369683	0.369683	0.878232	0.810832
	Docetaxel nM		0.927513	1.00284	1.06965	0.558131	0.594075	0.660731	0.33555	0.465112	0.497857							0.671919	0.664355	0.607438	0.547558	0.642294	0.695871				0.682004	0.581469	0.608824	0.583864	0.549385	0.652379	0.305515	0.171699	0.316861	0.441349	0.499212	0.491459							0.472928	0.542641	0.588906	0.938544	0.878033
H1975	EC50	Mean DMSO	DMSO			0.1 Navitoclax			1 Navitoclax			0.1 Ibrutinib						0.1 AZD-6244			1 AZD-6244			0.1 TAE-684			0.1 GDC-0941			0.1 A133			1 A133			0.1 AZD5991			1 AZD5991									0.1 Venetoclax
	BIM BH3 peptide µM	0.906333	0.7391	1.1038	0.8761	0.08715	0.098105	0.172115	0.07831	0.094565	0.07796	0.1065	0.09692	0.09394				0.1147	0.108	0.1113	0.07604	0.07116	0.07113	0.1622	0.1615	0.1857	0.1542	0.1604	0.1639	0.07498	0.08654	0.08687	0.08708	0.07972	0.07639	1.078	1.089	1.104	0.3043	0.09736	0.5726							1.122	1.418
	Etoposide µm	1.16593	1.13685	1.1433	1.21765	0.4454	0.5792	0.5727	0.133305	0.109015	0.176795	0.935	0.497	0.7727				1.046	0.9343	1.04	0.2982	1.193	0.9578	1.699	1.481	1.32	1.285	1.228	1.303	0.2356	0.3527	0.3668	0.07744	0.1918	0.2017	0.9493	1.123	1.444	0.1684	0.2212	0.3895							1.232	1.797
	Docetaxel nM	1.90725	1.9635	1.87025	1.888	1.599	1.6635	1.5535	1.3325	1.244	1.1185	1.335	1.279	0.9387				1.099	1.449	1.419	1.24	1.047	1.158	1.536	1.754	1.405	1.199	1.895	1.624	1.026	1.431	1.66	1.581	1.491	1.287	2.16	1.664	1.688	1.603	1.815	2.022							2.162	1.882
H1975	EC50		DMSO			0.1 Navitoclax			1 Navitoclax			0.1 Ibrutinib						0.1 AZD-6244			1 AZD-6244			0.1 TAE-684			0.1 GDC-0941			0.1 A133			1 A133			0.1 AZD5991			1 AZD5991									0.1 Venetoclax
	BIM BH3 peptide µM		0.815484	1.21787	0.966642	0.0961567	0.108244	0.189903	0.0864031	0.104338	0.0860169	0.117506	0.106936	0.103648				0.126554	0.119161	0.122803	0.0838985	0.0785142	0.0784811	0.178963	0.178191	0.204892	0.170136	0.176977	0.180839	0.0827289	0.0954836	0.0958477	0.0960794	0.0879588	0.0842847	1.18941	1.20154	1.21809	0.335748	0.107422	0.631776							1.23796	1.56455
	Etoposide µm		0.975056	0.980588	1.04436	0.382012	0.496769	0.491194	0.114333	0.0935002	0.151634	0.801933	0.426268	0.662731				0.897135	0.801332	0.891989	0.255761	1.02321	0.821488	1.4572	1.27023	1.13214	1.10212	1.05323	1.11756	0.20207	0.302504	0.314598	0.0664189	0.164503	0.172994	0.814197	0.963177	1.23849	0.144434	0.189719	0.334067							1.05666	1.54125
	Docetaxel nM		1.02949	0.9806	0.989907	0.83838	0.872198	0.814524	0.69865	0.652248	0.586446	0.699961	0.670599	0.492175				0.576222	0.759733	0.744003	0.650151	0.548958	0.607157	0.805348	0.919649	0.736663	0.628654	0.993577	0.851488	0.537947	0.750295	0.870363	0.828942	0.781754	0.674794	1.13252	0.87246	0.885044	0.840477	0.951632	1.06017							1.13357	0.986761
H3255	EC50	Mean DMSO	DMSO			0.1 Navitoclax												0.1 AZD-6244			1 AZD-6244			0.1 TAE684			0.1 GDC-0941									0.1 AZD5991			1 AZD5991			0.001 Geldanamycin			0.01 Geldanamycin			0.1 Venetoclax
	BIM BH3 peptide µM	0.868233	1.04315	0.8704	0.69115	0.087575	0.101055	0.040045										0.6466	0.77705	0.83275	0.324	0.6966	0.711	0.61285	0.43535	0.7668	0.8898	1.37315	0.7071							0.6026	0.51555	0.57125	0.46472	0.55198	0.36105	1.252	2.91	1.377	0.7716	0.87765	0.72535	1.277	1.712
	Etoposide µM	3.88133	3.779	4.02	3.845	1.57	1.532	1.631										4.3035	3.8945	3.3095	3.5275	3.3065	4.085	3.96	3.6355	3.549	5.0835	4.58	4.854							2.81	3.2525	2.9815	2.312	2.356	2.3155	5.11	5.356	3.819	3.2755	4.144	3.712	7.356	6.526
	Docetaxel nM	2.44233	2.415	2.438	2.474	0.9777	0.906	0.9507										1.027	1.003	1.012	1.071	0.9388	1.001	1.361	0.89185	1.6345	1.8481	2.0685	1.5687							1.066	1.033	0.9638	0.9781	0.9427	0.9661	1.7605	2.271	1.792	1.1	1.017	0.9945	1.657	1.117
H3255	EC50		DMSO			0.1 Navitoclax												0.1 AZD-6244			1 AZD-6244			0.1 TAE684			0.1 GDC-0941									0.1 AZD5991			1 AZD5991			0.001 Geldanamycin			0.01 Geldanamycin			0.1 Venetoclax
	BIM BH3 peptide µM		1.20146	1.0025	0.796042	0.100866	0.116392	0.0461224										0.744731	0.894978	0.959132	0.373172	0.802319	0.818904	0.705859	0.501421	0.883173	1.02484	1.58154	0.814412							0.694053	0.593792	0.657945	0.535248	0.635751	0.415844	1.44201	3.35163	1.58598	0.888701	1.01085	0.835432	1.4708	1.97182
	Etoposide µM		0.973634	1.03573	0.990639	0.4045	0.39471	0.420216										1.10877	1.00339	0.852671	0.908837	0.851898	1.05247	1.02027	0.936663	0.914377	1.30973	1.18001	1.2506							0.723978	0.837985	0.768164	0.595672	0.607008	0.596573	1.31656	1.37994	0.98394	0.843911	1.06767	0.956372	1.89523	1.68138
	Docetaxel nM		0.988809	0.998226	1.01297	0.400314	0.370957	0.389259										0.4205	0.410673	0.414358	0.438515	0.384387	0.409854	0.557254	0.365163	0.669237	0.756694	0.846936	0.642296							0.436468	0.422956	0.394623	0.400478	0.385983	0.395564	0.720827	0.929849	0.733725	0.450389	0.416405	0.407193	0.67845	0.45735
PC9	EC50	Mean DMSO	DMSO			0.1 Navitoclax			1 Navitoclax			0.1 Ibrutinib						0.1 AZD6244			1 AZD6244			0.1 TAE684			0.1 GDC0941			0.1 A133			1 A133			0.1 AZD5991			1 AZD5991			0.001 uM Geldanamycin			0.01 uM Geldanamycin
	BIM BH3 peptide µM	1.25033	1.37	1.294	1.087	0.2546	0.2912	0.2695	0.0691	0.05559	0.01902	0.5726	0.5785	0.5684				0.97805	0.9828	0.9647	0.82225	0.7173	0.92345	0.3777	0.3401	0.4061	0.9776	0.9873	0.9841	0.2089	0.3108	0.2853	0.2456	0.2034	0.2613	0.41285	0.46525	0.47025	0.3065	0.1843	0.2164	0.7331	0.8465	0.80385	0.5969	0.7353	0.81005
	Etoposide µM	4.31067	4.325	4.175	4.432	3.109	3.273	3.105	1.636	1.412	1.543	3.224	2.967	2.631				3.405	5.933	4.467	3.187	3.738	3.092	3.888	3.643	3.721	2.788	3.822	3.748	2.781	2.172	1.759	2.406	2.16	1.798	2.774	2.883	2.949	2.018	1.658	1.922	2.731	2.718	3.497	2.325	2.274	2.167
	Docetaxel nM	3.267	4.48	3.251	2.07	1.701	1.834	1.757	1.256	1.297	1.053	2.222	3.232	2.543				2.801	1.857	2.333	1.85	1.976	1.782	2.494	2.377	3.011	2.177	2.419	2.52	1.353	1.01	1.226	1.142	0.9879	0.8629	1.926	1.84	1.897	1.318	1.405	1.378	2.142	2.367	1.957	2.241	2.254	2.304
PC9	EC50		DMSO			0.1 Navitoclax			1 Navitoclax			0.1 Ibrutinib						0.1 AZD6244			1 AZD6244			0.1 TAE684			0.1 GDC0941			0.1 A133			1 A133			0.1 AZD5991			1 AZD5991			0.001 uM Geldanamycin			0.01 uM Geldanamycin
	BIM BH3 peptide µM		1.09571	1.03492	0.869368	0.203626	0.232898	0.215543	0.0552653	0.0444601	0.0152119	0.457958	0.462677	0.454599				0.782231	0.78603	0.771554	0.657625	0.573687	0.738563	0.302079	0.272007	0.324793	0.781872	0.789629	0.78707	0.167075	0.248574	0.228179	0.196428	0.162677	0.208984	0.330192	0.372101	0.3761	0.245135	0.147401	0.173074	0.586324	0.677019	0.642909	0.477393	0.588083	0.647867
	Etoposide µM		1.00333	0.968528	1.02815	0.721234	0.759279	0.720306	0.379524	0.32756	0.357949	0.747912	0.688293	0.610346				0.789901	1.37635	1.03627	0.739329	0.867151	0.71729	0.901949	0.845113	0.863208	0.646768	0.886638	0.869471	0.645144	0.503866	0.408058	0.55815	0.501083	0.417105	0.64352	0.668806	0.684117	0.468141	0.384627	0.445871	0.633545	0.630529	0.811243	0.53936	0.527529	0.502706
	Docetaxel nM		1.37129	0.995103	0.633609	0.520661	0.561371	0.537802	0.384451	0.397	0.322314	0.680135	0.989287	0.77839				0.857361	0.568411	0.714111	0.566269	0.604836	0.545455	0.763391	0.727579	0.921641	0.666361	0.740435	0.77135	0.414141	0.309152	0.375268	0.349556	0.302388	0.264126	0.589532	0.563208	0.580655	0.403428	0.430058	0.421794	0.655647	0.724518	0.599021	0.68595	0.68993	0.705234
[truncated: 4 more columns]
