# Supplementary material for: Dynamic BH3 profiling identifies active BH3 mimetic combinations in non-small cell lung cancer
Source: Cell Death Dis. 2021 Jul 27;12(8):741. doi: 10.1038/s41419-021-04029-4 (PMC8316436; doi:10.1038/s41419-021-04029-4)
Supplement: Supplementary file 16 — Data file S2: All NSCLC patients sample hits [file 41419_2021_4029_MOESM16_ESM.xlsx]

## Sheet: All hits for NSCLC samples
	PS:A	PS:B	PS:C	PS:D	PS:E	PS:F	PS:G	PS:H	PS:I
	ΔPriming %	ΔPriming %	ΔPriming %	ΔPriming %	ΔPriming %	ΔPriming %	ΔPriming %	ΔPriming %	ΔPriming %	Total hit
AZD5991/Paclitaxel	9.11333		17.6909	25.7599		23.983	47.1886	20	11.9	7
Navitoclax/AZD5991	7.91901	18	30.9118	22.8321			59.1435	48.5	25.65	7
Etoposide/Navitoclax		17	16.5411	22.7852			43.3347	55.5	17.4	6
Navitoclax/Paclitaxel	7.67287		11.5033	25.145			50.1019	47.5	21.55	6
Navitoclax		14.5		25.2549			23.6698	38.5	24.9	5
AZD5991/AZD8055	10.3941			18.1804			49.5973		25.9	4
AZD5991/Crizotinib	8.46842			16.8623			41.1291		14.5	4
Docetaxel/Navitoclax				22.4578	40		46.7656		22.9	4
Navitoclax/Osimertinib			12.5217	21.1929			48.6082		34.05	4
AZD5991/Docetaxel				17.8578			32.2697		11.3	3
AZD5991/GDC-0941				21.3034			67.4159		16.9	3
AZD5991/Gefitinib				19.413			33.3764		13.2	3
AZD5991/Ibrutinib				25.4313			38.5692		14.6	3
AZD5991/LY2784544	8.74068			23.9595			30.1083			3
AZD5991/MK-2206				26.7254			62.6805		29.25	3
AZD5991/Osimertinib				19.9293			37.2214		17.05	3
AZD5991/Trametinib				17.1201			33.4822		20.3	3
GDC-0941/Paclitaxel						23.6204	20.4857		12.15	3
Navitoclax/Crizotinib				24.9259			50.2204		27.9	3
Navitoclax/GDC-0941				18.7627			55.8682		20.7	3
Navitoclax/Lapatinib				21.7242			46.8456		30.3	3
Navitoclax/LY2784544				26.5196			66.1887		21.95	3
Navitoclax/MK-2206				27.5651			72.4686		25.8	3
Navitoclax/Sorafenib				18.8171			53.8145		21.45	3
Navitoclax/Trametinib				25.5417			44.2493		31.15	3
Navitoclax/Venetoclax				25.3532			27.3626		24.1	3
AZD2014							23.7268		11.45	2
AZD5991				16.7037			14.7508			2
AZD5991/AZD2014							65.2372		17.2	2
AZD5991/Venetoclax				26.6181			63.3407			2
AZD8055							18.3654		12.1	2
AZD8055/Erlotinib							21.1125		9.5	2
AZD8055/GDC-0941							19.4922		13.45	2
AZD8055/MK-2206							23.9348		19.7	2
AZD8055/Palbociclib							21.0548		10.6	2
AZD8055/Sunitinib							18.4777		9.45	2
AZD8055/Trametinib							33.4845		17.3	2
Docetaxel/GDC-0941							24.0449		13.35	2
Erlotinib/AZD2014							20.6553		14.8	2
Erlotinib/Navitoclax				20.4369					29.95	2
Etoposide/GDC-0941					30.5				12.15	2
Everolimus/AZD2014							23.1263		9.7	2
GDC0941/AZD2014							27.8623		10.5	2
GDC0941/Dactolisib							16.4745		9.45	2
GDC0941/Gefitinib							21.7539		13.9	2
GDC-0941/MK-2206							14.8534		14.5	2
GDC0941/Trametinib							21.68		22.95	2
Gefitinib/AZD2014							15.6035		10.25	2
Ibrutinib/AZD2014							13.8713		9.6	2
Lapatinib/AZD2014							17.5283		12.55	2
MK2206/AZD2014							29.7956		12.5	2
MK2206/Erlotinib							32.4751		13.35	2
MK2206/Everolimus							20.5875		16.35	2
MK2206/Trametinib							22.3281		26.4	2
Navitoclax/AZD2014							46.5458		25.55	2
Navitoclax/AZD8055							72.1828		22.4	2
Navitoclax/Dactolisib							34.7777		21.95	2
Navitoclax/Everolimus							38.9468		28.2	2
Navitoclax/Gefitinib				28.0977			27.6837			2
Navitoclax/Ibrutinib				24.7702			57.8358			2
Navitoclax/pemetrexed							36.2434		27.65	2
Navitoclax/Regorafenib							39.2432		24	2
Navitoclax/Rescovitine							27.9639		30.25	2
Navitoclax/Sunitinib							29.9118		17.65	2
Paclitaxel/AZD2014							23.4201		10.3	2
Palbociclib/AZD2014							20.3669		16.7	2
Pemetrexed/Trametinib						29.87			14.95	2
Rescovitine/AZD2014							21.0974		11.3	2
Trametinib/AZD2014							18.2379		15.45	2
AZD2014/Dactolisib									9.3	1
AZD2014/pemetrexed									9.6	1
AZD2014/Regorafenib									13.8	1
AZD5991/Dactolisib							38.8477			1
AZD5991/Erlotinib							30.6669			1
AZD5991/Etoposide							27.793			1
AZD5991/Etoposide				20.0345						1
AZD5991/Everolimus							27.7211			1
AZD5991/Lapatinib							37.058			1
AZD5991/Palbociclib							18.9359			1
AZD5991/pemetrexed							15.7626			1
AZD5991/Regorafenib							29.1871			1
AZD5991/Rescovitine							35.7709			1
AZD5991/Sorafenib							39.662			1
AZD5991/Sunitinib							32.1765			1
AZD8055/AZD2014							18.0374			1
AZD8055/Crizotinib									10.85	1
AZD8055/Dactolisib							12			1
AZD8055/Docetaxel									11.05	1
AZD8055/Etoposide									11.85	1
AZD8055/Everolimus							19.5573			1
AZD8055/Gefitinib							20.4782			1
AZD8055/Ibrutnib									12.35	1
AZD8055/Lapatinib							27.5324			1
AZD8055/Navitoclax				21.7301						1
AZD8055/Osimertinib									11.45	1
AZD8055/Paclitaxel							27.7509			1
AZD8055/pemetrexed							25.438			1
AZD8055/Regorafenib							16.9126			1
AZD8055/Rescovitine							29.5111			1
AZD8055/Venetoclax							28.0652			1
Crizotinib/AZD2014							16.2568			1
Crizotinib/AZD8055							19.084			1
Crizotinib/Docetaxel									9.85	1
Crizotinib/GDC-0941									17.1	1
Crizotinib/LY2784544						27.4103				1
Crizotinib/MK2206									15.5	1
Crizotinib/Paclitaxel									12.7	1
Crizotinib/Trametinib									12.95	1
Crizotinib/Venetoclax							18.8483			1
Dactolisib/AZD2014							29.4146			1
Dactolisib/MK-2206									9.8	1
Dactolisib/Trametinib									9.3	1
Dactolisib/Venetoclax				19.7554						1
Docetaxel/AZD2014							22.9931			1
Docetaxel/AZD8055							18.9714			1
Docetaxel/Dactolisib							19.2168			1
Docetaxel/Erlotinib									10.7	1
Docetaxel/Gefitinib									9.4	1
Docetaxel/MK2206									12.7	1
Docetaxel/Trametinib									14.4	1
Docetaxel/Venetoclax							26.9306			1
Erlotinib/Dactolisib							15.2783			1
Erlotinib/Trametinib									15.65	1
Etoposide/AZD2014							18.4471			1
Etoposide/AZD8055							22.2652			1
Etoposide/LY2784544							20.8453			1
Etoposide/MK2206									15.9	1
Etoposide/Trametinib									11.9	1
Etoposide/Venetoclax				19.8515						1
EtoposidePaclitaxel								10		1
Everolimus/Dactolisib							17.5501			1
Everolimus/Trametinib									20.2	1
GDC-0941									12.1	1
GDC0941/Erlotinib							20.5561			1
GDC0941/Everolimus							25.7367			1
GDC-0941/Ibrutnib									12.55	1
GDC0941/Lapatinib							20.5066			1
GDC0941/Palbociclib									12.35	1
GDC0941/Regorafenib							16.0083			1
GDC0941/Sunitinib									11.8	1
GDC0941/Venetoclax							20.2961			1
Gefitinib/MK2206									14.65	1
Gefitinib/Navitoclax									30.4	1
Gefitinib/Paclitaxel									9.6	1
Gefitinib/Pemetrexed									11.05	1
Gefitinib/Trametinib									13.55	1
Ibrutinib/AZD8055							16.2897			1
Ibrutinib/Everolimus									9.2	1
Ibrutinib/Sunitinib							14.1411			1
Ibrutinib/Trametinib									13.4	1
Ibrutnib/MK2206									19.35	1
Ibrutnib/Navitoclax									29.45	1
Ibrutnib/Osimertinib									11.35	1
Lapatinib/Dactolisib							14.0222			1
Lapatinib/MK2206									12.15	1
Lapatinib/Trametinib									13.95	1
Lapatinib/Venetoclax				18.9659						1
LY2784544/AZD2014							14.2666			1
LY2784544/Lapatinib							13.9352			1
LY2784544/Paclitaxel							13.9472			1
LY2784544/Trametinib									16.9	1
LY2784544/Venetoclax							17.8358			1
MK2206									16	1
MK2206/Osimertinib									15.3	1
MK2206/Paclitaxel									9.85	1
MK2206/Palbociclib									11	1
MK2206/Regorafenib									11.55	1
MK2206/Venetoclax							37.747			1
Navitoclax/Erlotinib							48.0431			1
Navitoclax/Palbociclib									28.75	1
Osimertinib/AZD2014							17.2845			1
Osimertinib/AZD8055							16.9713			1
Osimertinib/Crizotinib									14.35	1
Osimertinib/GDC-0941							30.6503			1
Osimertinib/Sunitinib									11.4	1
Osimertinib/Trametinib									12.9	1
Osimertinib/Venetoclax							13.7406			1
Paclitaxel/Dactolisib							23.5695			1
Paclitaxel/Lapatinib							18.5484			1
Paclitaxel/Trametinib									14.95	1
Paclitaxel/Venetoclax							19.3095			1
Palbociclib/Trametinib									13.05	1
Regorafenib/Trametinib									20.3	1
Regorafenib/Venetoclax				19.2751						1
Rescovitine/Trametinib									16.9	1
Sorafenib/AZD2014							16.6989			1
Sorafenib/AZD8055							21.7797			1
Sorafenib/MK-2206							16.465			1
Sorafenib/Paclitaxel							19.6348			1
Sorafenib/Trametinib									9.9	1
Sunitinib/AZD2014							28.7572			1
Sunitinib/AZD8055				17.7918						1
Sunitinib/Navitoclax				27.4535						1
Sunitinib/Trametinib									12.75	1
Trametinib									12.3	1
Trametinib/Venetoclax				19.1102						1
Venetoclax				22.4573						1
Venetoclax/AZD2014							34.4651			1
Venetoclax/AZD8055				26.6177						1
Venetoclax/Crizotinib				28.4777						1
Venetoclax/GDC-0941				28.8654						1
Venetoclax/Gefitinib							20.1507			1
Venetoclax/Ibrutinib				25.2902						1
Venetoclax/LY2784544				25.3302						1
Venetoclax/Osimertinib				21.5657						1
Venetoclax/Palbociclib				20.4805						1
Venetoclax/Regorafenib							14.7163			1
Venetoclax/Rescovitine				18.6484						1
Venetoclax/Sorafenib				26.2683						1

## Sheet: Ras mt Vs. Ras wt NSCLC hits
RAS mutant	RAS mt	RAS mt			RAS wild-type	RAS wt	RAS wt	RAS wt	RAS wt	RAS wt	RAS wt	RAS wt
patient samples	PS:E	PS:I			patient samples	PS:A	PS:B	PS:C	PS:D	PS:F	PS:G	PS:H
	ΔPriming %	ΔPriming %	Total hit			ΔPriming %	ΔPriming %	ΔPriming %	ΔPriming %	ΔPriming %	ΔPriming %	ΔPriming %	Total hit
Docetaxel/Navitoclax	40	22.9	2		AZD5991/Paclitaxel	9.11333		17.6909	25.7599	23.983	47.1886	20	6
Etoposide/GDC-0941	30.5	12.15	2		Navitoclax/AZD5991	7.91901	18	30.9118	22.8321		59.1435	48.5	6
AZD2014		11.45	1		Etoposide/Navitoclax		17	16.5411	22.7852		43.3347	55.5	5
AZD2014/Dactolisib		9.3	1		Navitoclax/Paclitaxel	7.67287		11.5033	25.145		50.1019	47.5	5
AZD2014/pemetrexed		9.6	1		Navitoclax		14.5		25.2549		23.6698	38.5	4
AZD2014/Regorafenib		13.8	1		AZD5991/AZD8055	10.3941			18.1804		49.5973		3
AZD5991/AZD2014		17.2	1		AZD5991/Crizotinib	8.46842			16.8623		41.1291		3
AZD5991/AZD8055		25.9	1		AZD5991/LY2784544	8.74068			23.9595		30.1083		3
AZD5991/Crizotinib		14.5	1		Navitoclax/Osimertinib			12.5217	21.1929		48.6082		3
AZD5991/Docetaxel		11.3	1		AZD5991				16.7037		14.7508		2
AZD5991/GDC-0941		16.9	1		AZD5991/Docetaxel				17.8578		32.2697		2
AZD5991/Gefitinib		13.2	1		AZD5991/GDC-0941				21.3034		67.4159		2
AZD5991/Ibrutinib		14.6	1		AZD5991/Gefitinib				19.413		33.3764		2
AZD5991/MK-2206		29.25	1		AZD5991/Ibrutinib				25.4313		38.5692		2
AZD5991/Osimertinib		17.05	1		AZD5991/MK-2206				26.7254		62.6805		2
AZD5991/Paclitaxel		11.9	1		AZD5991/Osimertinib				19.9293		37.2214		2
AZD5991/Trametinib		20.3	1		AZD5991/Trametinib				17.1201		33.4822		2
AZD8055		12.1	1		AZD5991/Venetoclax				26.6181		63.3407		2
AZD8055/Crizotinib		10.85	1		Docetaxel/Navitoclax				22.4578		46.7656		2
AZD8055/Docetaxel		11.05	1		GDC-0941/Paclitaxel					23.6204	20.4857		2
AZD8055/Erlotinib		9.5	1		Navitoclax/Crizotinib				24.9259		50.2204		2
AZD8055/Etoposide		11.85	1		Navitoclax/GDC-0941				18.7627		55.8682		2
AZD8055/GDC-0941		13.45	1		Navitoclax/Gefitinib				28.0977		27.6837		2
AZD8055/Ibrutnib		12.35	1		Navitoclax/Ibrutinib				24.7702		57.8358		2
AZD8055/MK-2206		19.7	1		Navitoclax/Lapatinib				21.7242		46.8456		2
AZD8055/Osimertinib		11.45	1		Navitoclax/LY2784544				26.5196		66.1887		2
AZD8055/Palbociclib		10.6	1		Navitoclax/MK-2206				27.5651		72.4686		2
AZD8055/Sunitinib		9.45	1		Navitoclax/Sorafenib				18.8171		53.8145		2
AZD8055/Trametinib		17.3	1		Navitoclax/Trametinib				25.5417		44.2493		2
Crizotinib/Docetaxel		9.85	1		Navitoclax/Venetoclax				25.3532		27.3626		2
Crizotinib/GDC-0941		17.1	1		AZD2014						23.7268		1
Crizotinib/MK2206		15.5	1		AZD5991/AZD2014						65.2372		1
Crizotinib/Paclitaxel		12.7	1		AZD5991/Dactolisib						38.8477		1
Crizotinib/Trametinib		12.95	1		AZD5991/Erlotinib						30.6669		1
Dactolisib/MK-2206		9.8	1		AZD5991/Etoposide						27.793		1
Dactolisib/Trametinib		9.3	1		AZD5991/Etoposide				20.0345				1
Docetaxel/Erlotinib		10.7	1		AZD5991/Everolimus						27.7211		1
Docetaxel/GDC-0941		13.35	1		AZD5991/Lapatinib						37.058		1
Docetaxel/Gefitinib		9.4	1		AZD5991/Palbociclib						18.9359		1
Docetaxel/MK2206		12.7	1		AZD5991/pemetrexed						15.7626		1
Docetaxel/Trametinib		14.4	1		AZD5991/Regorafenib						29.1871		1
Erlotinib/AZD2014		14.8	1		AZD5991/Rescovitine						35.7709		1
Erlotinib/Navitoclax		29.95	1		AZD5991/Sorafenib						39.662		1
Erlotinib/Trametinib		15.65	1		AZD5991/Sunitinib						32.1765		1
Etoposide/MK2206		15.9	1		AZD8055						18.3654		1
Etoposide/Navitoclax		17.4	1		AZD8055/AZD2014						18.0374		1
Etoposide/Trametinib		11.9	1		AZD8055/Dactolisib						12		1
Everolimus/AZD2014		9.7	1		AZD8055/Erlotinib						21.1125		1
Everolimus/Trametinib		20.2	1		AZD8055/Everolimus						19.5573		1
GDC-0941		12.1	1		AZD8055/GDC-0941						19.4922		1
GDC0941/AZD2014		10.5	1		AZD8055/Gefitinib						20.4782		1
GDC0941/Dactolisib		9.45	1		AZD8055/Lapatinib						27.5324		1
GDC0941/Gefitinib		13.9	1		AZD8055/MK-2206						23.9348		1
GDC-0941/Ibrutnib		12.55	1		AZD8055/Navitoclax				21.7301				1
GDC-0941/MK-2206		14.5	1		AZD8055/Paclitaxel						27.7509		1
GDC-0941/Paclitaxel		12.15	1		AZD8055/Palbociclib						21.0548		1
GDC0941/Palbociclib		12.35	1		AZD8055/pemetrexed						25.438		1
GDC0941/Sunitinib		11.8	1		AZD8055/Regorafenib						16.9126		1
GDC0941/Trametinib		22.95	1		AZD8055/Rescovitine						29.5111		1
Gefitinib/AZD2014		10.25	1		AZD8055/Sunitinib						18.4777		1
Gefitinib/MK2206		14.65	1		AZD8055/Trametinib						33.4845		1
Gefitinib/Navitoclax		30.4	1		AZD8055/Venetoclax						28.0652		1
Gefitinib/Paclitaxel		9.6	1		Crizotinib/AZD2014						16.2568		1
Gefitinib/Pemetrexed		11.05	1		Crizotinib/AZD8055						19.084		1
Gefitinib/Trametinib		13.55	1		Crizotinib/LY2784544					27.4103			1
Ibrutinib/AZD2014		9.6	1		Crizotinib/Venetoclax						18.8483		1
Ibrutinib/Everolimus		9.2	1		Dactolisib/AZD2014						29.4146		1
Ibrutinib/Trametinib		13.4	1		Dactolisib/Venetoclax				19.7554				1
Ibrutnib/MK2206		19.35	1		Docetaxel/AZD2014						22.9931		1
Ibrutnib/Navitoclax		29.45	1		Docetaxel/AZD8055						18.9714		1
Ibrutnib/Osimertinib		11.35	1		Docetaxel/Dactolisib						19.2168		1
Lapatinib/AZD2014		12.55	1		Docetaxel/GDC-0941						24.0449		1
Lapatinib/MK2206		12.15	1		Docetaxel/Venetoclax						26.9306		1
Lapatinib/Trametinib		13.95	1		Erlotinib/AZD2014						20.6553		1
LY2784544/Trametinib		16.9	1		Erlotinib/Dactolisib						15.2783		1
MK2206		16	1		Erlotinib/Navitoclax				20.4369				1
MK2206/AZD2014		12.5	1		Etoposide/AZD2014						18.4471		1
MK2206/Erlotinib		13.35	1		Etoposide/AZD8055						22.2652		1
MK2206/Everolimus		16.35	1		Etoposide/LY2784544						20.8453		1
MK2206/Osimertinib		15.3	1		Etoposide/Venetoclax				19.8515				1
MK2206/Paclitaxel		9.85	1		EtoposidePaclitaxel							10	1
MK2206/Palbociclib		11	1		Everolimus/AZD2014						23.1263		1
MK2206/Regorafenib		11.55	1		Everolimus/Dactolisib						17.5501		1
MK2206/Trametinib		26.4	1		GDC0941/AZD2014						27.8623		1
Navitoclax		24.9	1		GDC0941/Dactolisib						16.4745		1
Navitoclax/AZD2014		25.55	1		GDC0941/Erlotinib						20.5561		1
Navitoclax/AZD5991		25.65	1		GDC0941/Everolimus						25.7367		1
Navitoclax/AZD8055		22.4	1		GDC0941/Gefitinib						21.7539		1
Navitoclax/Crizotinib		27.9	1		GDC0941/Lapatinib						20.5066		1
Navitoclax/Dactolisib		21.95	1		GDC-0941/MK-2206						14.8534		1
Navitoclax/Everolimus		28.2	1		GDC0941/Regorafenib						16.0083		1
Navitoclax/GDC-0941		20.7	1		GDC0941/Trametinib						21.68		1
Navitoclax/Lapatinib		30.3	1		GDC0941/Venetoclax						20.2961		1
Navitoclax/LY2784544		21.95	1		Gefitinib/AZD2014						15.6035		1
Navitoclax/MK-2206		25.8	1		Ibrutinib/AZD2014						13.8713		1
Navitoclax/Osimertinib		34.05	1		Ibrutinib/AZD8055						16.2897		1
Navitoclax/Paclitaxel		21.55	1		Ibrutinib/Sunitinib						14.1411		1
Navitoclax/Palbociclib		28.75	1		Lapatinib/AZD2014						17.5283		1
Navitoclax/pemetrexed		27.65	1		Lapatinib/Dactolisib						14.0222		1
Navitoclax/Regorafenib		24	1		Lapatinib/Venetoclax				18.9659				1
Navitoclax/Rescovitine		30.25	1		LY2784544/AZD2014						14.2666		1
Navitoclax/Sorafenib		21.45	1		LY2784544/Lapatinib						13.9352		1
Navitoclax/Sunitinib		17.65	1		LY2784544/Paclitaxel						13.9472		1
Navitoclax/Trametinib		31.15	1		LY2784544/Venetoclax						17.8358		1
Navitoclax/Venetoclax		24.1	1		MK2206/AZD2014						29.7956		1
Osimertinib/Crizotinib		14.35	1		MK2206/Erlotinib						32.4751		1
Osimertinib/Sunitinib		11.4	1		MK2206/Everolimus						20.5875		1
Osimertinib/Trametinib		12.9	1		MK2206/Trametinib						22.3281		1
Paclitaxel/AZD2014		10.3	1		MK2206/Venetoclax						37.747		1
Paclitaxel/Trametinib		14.95	1		Navitoclax/AZD2014						46.5458		1
Palbociclib/AZD2014		16.7	1		Navitoclax/AZD8055						72.1828		1
Palbociclib/Trametinib		13.05	1		Navitoclax/Dactolisib						34.7777		1
Pemetrexed/Trametinib		14.95	1		Navitoclax/Erlotinib						48.0431		1
Regorafenib/Trametinib		20.3	1		Navitoclax/Everolimus						38.9468		1
Rescovitine/AZD2014		11.3	1		Navitoclax/pemetrexed						36.2434		1
Rescovitine/Trametinib		16.9	1		Navitoclax/Regorafenib						39.2432		1
Sorafenib/Trametinib		9.9	1		Navitoclax/Rescovitine						27.9639		1
Sunitinib/Trametinib		12.75	1		Navitoclax/Sunitinib						29.9118		1
Trametinib		12.3	1		Osimertinib/AZD2014						17.2845		1
Trametinib/AZD2014		15.45	1		Osimertinib/AZD8055						16.9713		1
AZD5991			0		Osimertinib/GDC-0941						30.6503		1
AZD5991/Dactolisib			0		Osimertinib/Venetoclax						13.7406		1
AZD5991/Erlotinib			0		Paclitaxel/AZD2014						23.4201		1
AZD5991/Etoposide			0		Paclitaxel/Dactolisib						23.5695		1
AZD5991/Etoposide			0		Paclitaxel/Lapatinib						18.5484		1
AZD5991/Everolimus			0		Paclitaxel/Venetoclax						19.3095		1
AZD5991/Lapatinib			0		Palbociclib/AZD2014						20.3669		1
AZD5991/LY2784544			0		Pemetrexed/Trametinib					29.87			1
AZD5991/Palbociclib			0		Regorafenib/Venetoclax				19.2751				1
AZD5991/pemetrexed			0		Rescovitine/AZD2014						21.0974		1
AZD5991/Regorafenib			0		Sorafenib/AZD2014						16.6989		1
AZD5991/Rescovitine			0		Sorafenib/AZD8055						21.7797		1
AZD5991/Sorafenib			0		Sorafenib/MK-2206						16.465		1
AZD5991/Sunitinib			0		Sorafenib/Paclitaxel						19.6348		1
AZD5991/Venetoclax			0		Sunitinib/AZD2014						28.7572		1
AZD8055/AZD2014			0		Sunitinib/AZD8055				17.7918				1
AZD8055/Dactolisib			0		Sunitinib/Navitoclax				27.4535				1
AZD8055/Everolimus			0		Trametinib/AZD2014						18.2379		1
AZD8055/Gefitinib			0		Trametinib/Venetoclax				19.1102				1
AZD8055/Lapatinib			0		Venetoclax				22.4573				1
AZD8055/Navitoclax			0		Venetoclax/AZD2014						34.4651		1
AZD8055/Paclitaxel			0		Venetoclax/AZD8055				26.6177				1
AZD8055/pemetrexed			0		Venetoclax/Crizotinib				28.4777				1
AZD8055/Regorafenib			0		Venetoclax/GDC-0941				28.8654				1
AZD8055/Rescovitine			0		Venetoclax/Gefitinib						20.1507		1
AZD8055/Venetoclax			0		Venetoclax/Ibrutinib				25.2902				1
Crizotinib/AZD2014			0		Venetoclax/LY2784544				25.3302				1
Crizotinib/AZD8055			0		Venetoclax/Osimertinib				21.5657				1
Crizotinib/LY2784544			0		Venetoclax/Palbociclib				20.4805				1
Crizotinib/Venetoclax			0		Venetoclax/Regorafenib						14.7163		1
Dactolisib/AZD2014			0		Venetoclax/Rescovitine				18.6484				1
Dactolisib/Venetoclax			0		Venetoclax/Sorafenib				26.2683				1
Docetaxel/AZD2014			0		AZD2014/Dactolisib								0
Docetaxel/AZD8055			0		AZD2014/pemetrexed								0
Docetaxel/Dactolisib			0		AZD2014/Regorafenib								0
Docetaxel/Venetoclax			0		AZD8055/Crizotinib								0
Erlotinib/Dactolisib			0		AZD8055/Docetaxel								0
Etoposide/AZD2014			0		AZD8055/Etoposide								0
Etoposide/AZD8055			0		AZD8055/Ibrutnib								0
Etoposide/LY2784544			0		AZD8055/Osimertinib								0
Etoposide/Venetoclax			0		Crizotinib/Docetaxel								0
EtoposidePaclitaxel			0		Crizotinib/GDC-0941								0
Everolimus/Dactolisib			0		Crizotinib/MK2206								0
GDC0941/Erlotinib			0		Crizotinib/Paclitaxel								0
GDC0941/Everolimus			0		Crizotinib/Trametinib								0
GDC0941/Lapatinib			0		Dactolisib/MK-2206								0
GDC0941/Regorafenib			0		Dactolisib/Trametinib								0
GDC0941/Venetoclax			0		Docetaxel/Erlotinib								0
Ibrutinib/AZD8055			0		Docetaxel/Gefitinib								0
Ibrutinib/Sunitinib			0		Docetaxel/MK2206								0
Lapatinib/Dactolisib			0		Docetaxel/Trametinib								0
Lapatinib/Venetoclax			0		Erlotinib/Trametinib								0
LY2784544/AZD2014			0		Etoposide/GDC-0941								0
LY2784544/Lapatinib			0		Etoposide/MK2206								0
LY2784544/Paclitaxel			0		Etoposide/Trametinib								0
LY2784544/Venetoclax			0		Everolimus/Trametinib								0
MK2206/Venetoclax			0		GDC-0941								0
Navitoclax/Erlotinib			0		GDC-0941/Ibrutnib								0
Navitoclax/Gefitinib			0		GDC0941/Palbociclib								0
Navitoclax/Ibrutinib			0		GDC0941/Sunitinib								0
Osimertinib/AZD2014			0		Gefitinib/MK2206								0
Osimertinib/AZD8055			0		Gefitinib/Navitoclax								0
Osimertinib/GDC-0941			0		Gefitinib/Paclitaxel								0
Osimertinib/Venetoclax			0		Gefitinib/Pemetrexed								0
Paclitaxel/Dactolisib			0		Gefitinib/Trametinib								0
Paclitaxel/Lapatinib			0		Ibrutinib/Everolimus								0
Paclitaxel/Venetoclax			0		Ibrutinib/Trametinib								0
Regorafenib/Venetoclax			0		Ibrutnib/MK2206								0
Sorafenib/AZD2014			0		Ibrutnib/Navitoclax								0
Sorafenib/AZD8055			0		Ibrutnib/Osimertinib								0
Sorafenib/MK-2206			0		Lapatinib/MK2206								0
Sorafenib/Paclitaxel			0		Lapatinib/Trametinib								0
Sunitinib/AZD2014			0		LY2784544/Trametinib								0
Sunitinib/AZD8055			0		MK2206								0
Sunitinib/Navitoclax			0		MK2206/Osimertinib								0
Trametinib/Venetoclax			0		MK2206/Paclitaxel								0
Venetoclax			0		MK2206/Palbociclib								0
Venetoclax/AZD2014			0		MK2206/Regorafenib								0
Venetoclax/AZD8055			0		Navitoclax/Palbociclib								0
Venetoclax/Crizotinib			0		Osimertinib/Crizotinib								0
Venetoclax/GDC-0941			0		Osimertinib/Sunitinib								0
Venetoclax/Gefitinib			0		Osimertinib/Trametinib								0
Venetoclax/Ibrutinib			0		Paclitaxel/Trametinib								0
Venetoclax/LY2784544			0		Palbociclib/Trametinib								0
Venetoclax/Osimertinib			0		Regorafenib/Trametinib								0
Venetoclax/Palbociclib			0		Rescovitine/Trametinib								0
Venetoclax/Regorafenib			0		Sorafenib/Trametinib								0
Venetoclax/Rescovitine			0		Sunitinib/Trametinib								0
Venetoclax/Sorafenib			0		Trametinib								0
