# Supplementary material for: Dynamic BH3 profiling identifies active BH3 mimetic combinations in non-small cell lung cancer
Source: Cell Death Dis. 2021 Jul 27;12(8):741. doi: 10.1038/s41419-021-04029-4 (PMC8316436; doi:10.1038/s41419-021-04029-4)
Supplement: Supplementary file 17 — Data file S3: Oncopanel results [file 41419_2021_4029_MOESM17_ESM.xlsx]

## Sheet: Oncopanel results
Sample ID	NSCLC PS#A	NSCLC PS#B	NSCLC PS#C	NSCLC PS#D	NSCLC PS#E	NSCLC PS#F	NSCLC PS#G	NSCLC PS#H	NSCLC PS#I
Tier 1 Variants	No oncopanel carried out.	No oncopanel carried out.	None identified.	None identified.	KRAS c.35G>T (p.G12V), exon 2 - in 37% of 549 reads	None identified.	None identified.	None identified.	KRAS c.35G>T (p.G12V), exon 2 - in 19% of 419 reads
Tier 2 Variants			None identified.	None identified.	PIK3CA c.1633G>A (p.E545K), exon 10 - in 10% of 330 reads *	None identified.	None identified.	None identified.	None identified.
Tier 3 Variants			NF1 c.6704+1G>A () - in 12% of 295 reads ** NF1 c.5797G>T (p.G1933*), exon 39 - in 11% of 260 reads **	ATRX c.5596G>T (p.G1866*), exon 23 - in 16% of 280 reads ## TP53 c.734G>T (p.G245V), exon 7 - in 39% of 342 reads ##	AKT1 c.145G>A (p.E49K), exon 3 - in 21% of 498 reads ** CDKN2A c.200G>A (p.G67D), exon 2 - in 32% of 241 reads ** EGFR c.910C>T (p.H304Y), exon 8 - in 29% of 490 reads ** TERT () - in 23% of 60 reads ** TP53 c.733G>T (p.G245C), exon 7 - in 23% of 353 reads **	TP53 c.730G>C (p.G244R), exon 7 - in 15% of 251 reads##	KEAP1 c.918_919delGGinsAT (p.E307*), exon 3 - in 57% of 254 reads## TP53 c.811G>T (p.E271*), exon 8 - in 56% of 235 reads##	TP53 c.839G>T (p.R280I), exon 8 - in 42% of 166 reads##	BAP1 c.2050C>T (p.Q684*), exon 16 - in 25% of 168 reads ## CDC73 c.518_521delTGTC (p.S174Kfs*27), exon 7 - in 12% of 223 reads ## GNAS c.1024C>T (p.R342*), exon 12 - in 6% of 233 reads ## JAK3 c.3059T>G (p.L1020R), exon 22 - in 17% of 154 reads ## POT1 c.1087C>T (p.R363*), exon 13 - in 44% of 345 reads ##
Tier 4 Variants			APC c.7490delC (p.S2497Cfs*19), exon 16 - in 14% of 493 reads *** BABAM1 c.924G>T (p.Q308H), exon 9 - in 13% of 306 reads *** CIC c.1634C>T (p.S545L), exon 10 - in 52% of 362 reads *** GLI2 c.3672G>T (p.Q1224H), exon 13 - in 10% of 271 reads *** JAK2 c.511A>T (p.T171S), exon 6 - in 45% of 218 reads ***	ABCB11 c.586G>A (p.G196R), exon 7 - in 17% of 307 reads ### AKT2 c.1367-534G>T () - in 42% of 362 reads ### APC c.4395T>A (p.S1465R), exon 16 - in 71% of 302 reads ### ATRX c.4891G>T (p.A1631S), exon 18 - in 12% of 179 reads ### BRD3 c.355A>G (p.T119A), exon 4 - in 28% of 456 reads ### CHEK2 c.1264A>T (p.S422C), exon 11 - in 17% of 223 reads ### CTCF c.1966C>T (p.P656S), exon 11 - in 38% of 378 r…	ABCB11 c.1996G>A (p.E666K), exon 16 - in 23% of 341 reads *** AKT2 c.442-8C>T () - in 47% of 528 reads *** APC c.6725G>T (p.S2242I), exon 16 - in 26% of 532 reads *** APC c.6727A>T (p.T2243S), exon 16 - in 26% of 533 reads *** ARHGAP35 c.101G>C (p.G34A), exon 1 - in 27% of 631 reads *** ARHGAP35 c.559C>T (p.Q187*), exon 1 - in 4% of 587 reads *** ARID2 c.4384C>T (p.Q1462*), exon 15 - in 26% of 58…	AKT1 c.176-5C>T () - in 44% of 201 reads### AR c.119G>A (p.R40K), exon 1 - in 100% of 130 reads### BRIP1 c.2290A>G (p.K764E), exon 16 - in 12% of 258 reads### DAXX c.1598T>C (p.L533P), exon 6 - in 57% of 546 reads### DOCK8 c.3905G>C (p.W1302S), exon 31 - in 41% of 307 reads### GATA4 c.1102C>A (p.P368T), exon 6 - in 14% of 322 reads### GEN1 c.1664A>C (p.Q555P), exon 14 - in 19% of 270 reads### KEA…	BRCA2 c.10036T>A (p.L3346M), exon 27 - in 26% of 205 reads### CDH4 c.2074G>A (p.V692I), exon 13 - in 47% of 217 reads### CHEK2 c.1183G>A (p.V395I), exon 10 - in 78% of 170 reads### CIC c.3974C>T (p.T1325I), exon 16 - in 18% of 128 reads### EGFR c.2410G>A (p.E804K), exon 20 - in 43% of 456 reads### ETV1 c.973G>T (p.E325*), exon 12 - in 18% of 254 reads### FANCL c.1072G>A (p.E358K), exon 13 - in 55…	ARID2 c.1922A>G (p.H641R), exon 15 - in 37% of 316 reads### CDK12 c.3455C>T (p.A1152V), exon 13 - in 39% of 330 reads### DOCK8 c.2015C>G (p.P672R), exon 18 - in 34% of 156 reads### EXO1 c.2065G>A (p.A689T), exon 13 - in 30% of 301 reads### FAT1 c.2083A>C (p.N695H), exon 2 - in 35% of 296 reads### GALNT12 c.1527_1533delGGAAGCA (p.A511Wfs*96), exon 9 - in 17% of 314 reads### PVRL4 c.805A>T (p.K269*…	ABL1 c.1469A>T (p.H490L), exon 9 - in 21% of 241 reads ### ATRX c.2782_2785delGAGCinsCAGG (p.EQ928QE), exon 9 - in 48% of 376 reads ### C17orf70 c.1076A>G (p.Y359C), exon 3 - in 10% of 246 reads ### CDKN2A c.307C>T (p.R103W), exon 2 - in 4% of 221 reads ### DIS3L2 c.2030C>T (p.S677L), exon 17 - in 56% of 163 reads ### FAT1 c.8242G>T (p.D2748Y), exon 10 - in 46% of 468 reads ### FOXA1 c.473A>G (p.…
